# Supplementary material for: Polyacetylene Isomers Isolated from Bidens pilosa L. Suppress the Metastasis of Gastric Cancer Cells by Inhibiting Wnt/β-Catenin and Hippo/YAP Signaling Pathways
Source: Molecules. 2023 Feb 15;28(4):1837. doi: 10.3390/molecules28041837 (PMC9962988; doi:10.3390/molecules28041837)
Supplement: Supplementary file 1 [file molecules-28-01837-s001.zip]

Archive with 1 entries (1 files):
- molecules-2165904-supplementary.pdf
